# Supplementary material for: Binding of SARS-CoV Covalent Non-Covalent Inhibitors to the SARS-CoV-2 Papain-Like Protease and Ovarian Tumor Domain Deubiquitinases
Source: Biomolecules. 2021 May 28;11(6):802. doi: 10.3390/biom11060802 (PMC8227062; doi:10.3390/biom11060802)
Supplement: Supplementary file 1 [file biomolecules-11-00802-s001.zip]

Archive with 1 entries (1 files):
- biomolecules-1167124-supplementary.pdf
